# Supplementary material for: Parkin is a disease modifier in the mutant SOD1 mouse model of ALS
Source: EMBO Mol Med. 2018 Aug 20;10(10):e8888. doi: 10.15252/emmm.201808888 (PMC6180298; doi:10.15252/emmm.201808888)
Supplement: Supplementary file 2 — Table EV1 [file EMMM-10-e8888-s002.xlsx]

## Sheet: Sheet1
Antibody	Catalog #	Clone #	Species	Company	Asssay	RRID	Validation Status
							(Antibodypedia)
Parkin	sc-32282	PRK8	Mouse Monoclonal	Santa Cruz Biotechnology	WB	AB_628104	Supportive data
β-actin	A5316	AC-74	Mouse Monoclonal	Sigma	WB	AB_476743	N/A
p62	H00008878-M01	2C11	Mouse Monoclonal	Novus Biologicals	WB	AB_548364	Supportive data (WB); data presented in provider website (ICH)
					IHC
Optineurin	10837-1-AP		Rabbit	Proteintech	WB	AB_2156665	Supportive data
			Polyclonal
Complex V (ATP synthase beta)	A21351	3D5AB1	Mouse	Termo Fischer Scientific	WB	AB_221512	Data presented on provider website
			Monoclonal
Tim23 (Translocase of the Inner Membrane)	611222	32/Tim23	Mouse Monoclonal	BD Transduction Labs	WB	AB_398754	Not found
COXI (Complex IV,	459600	1D6E1A8	Mouse Monoclonal	Termo Fischer Scientific	WB	AB_2532240	Recommended by provider
subunit 1)
SOD 1 (Superoxide Dismutase 1)	574597		Sheep Polyclonal	EMD Millipore	WB	AB_10689771	Not found
VCP (Valosin-Containing Protein)	MA3-004	5	Mouse	Thermo Scientific	WB	AB_2214638	Recommended by provider
			Monoclonal
LC3 (microtubule-associated protein 1A/1B-Light Chain 3B, LC3B)	L7543		Rabbit Polyclonal	Sigma	WB	AB_796155	Not found
MARCH5 (Membrane Associated Ring-CH-type finger 5)	PA5-25584		Rabbit Polyclonal	Thermo Fischer Scientific	WB	AB_2543084	Data presented on provider website
Mul 1 (Mitochondrial E3 Ubiquitin protein Ligase 1)	HPA017681		Rabbit Polyclonal	Sigma	WB	AB_1848699	N/A
Miro 1 (Mitochondrial Rho GTPase 1)	H00055288-M01	4H4	Mouse Monoclonal	Novus Biologicals	WB	AB_2179528	Supportive data
Mfn 2 (Mitofusin 2)	M6319		Rabbit	Sigma	WB	AB_477221	N/A
			Polyclonal
PARIS (Parkin Interacting Substrate	75-195	N196/16	Mouse Monoclonal	NeuroMabs and Antibodies Inc	WB	AB_10674714	Recommended by provider
(ZNF746))
Ubiquitin Lys48-specific	05-1307	Apu 2	Rabbit Monoclonal	EMD Millipore	WB	AB_1587578	Recommended by provider
						AB_11213655
Ubiquitin Lys63-specific	05-1308	Apu 3	Rabbit Monoclonal	EMD Millipore	WB	AB_1587580	Recommended by provider
GFAP (Glial Fibrillary Acidic Protein)	Z0334		Rabbit	Dako & Agilent Technologies, Inc	IHC	AB_10013382	Not found
			Polyclonal
ChAT (Choline Aceyltransferase)	NBP1-30052		Goat Polyclonal	Novus Biologicals	IHC	AB_1968484	Supportive data
NF-H (Neurofilament H)	AB1989		Rabbit	Millipore	IHC	AB_11212727	Recommended by provider
			Polyclonal			AB_91202
