# Supplementary material for: Parkin is a disease modifier in the mutant SOD1 mouse model of ALS
Source: EMBO Mol Med. 2018 Aug 20;10(10):e8888. doi: 10.15252/emmm.201808888 (PMC6180298; doi:10.15252/emmm.201808888)
Supplement: Supplementary file 3 — Table EV2 [file EMMM-10-e8888-s003.xlsx]

## Sheet: Sheet1
Target	Sequence	Temperature	Reference
mParkin For	5’-AAGAAGACCACCAAGCCTTGTC-3’	55°C	Wang et al 2013
mParkin Rev	5’-CAAACCAGTGATCTCCCATGC-3’	55°C
mPGC1α For	5’-TGAAAAAGCTTGACTGGCGTC-3’	58°C	Designed in the laboratory
mPGC1α Rev	5’-CGCTAGCAAGTTTGCCTCAT-3’	58°C
mβ-Actin For	5’-CTTTGCAGCTCCTTCGTTGC-3’	55-58°C	Designed in the laboratory
mβ-Actin Rev	5’-CCTTCTGACCCATTCCCACC-3’	55-58°C
