# Supplementary material for: Parkin is a disease modifier in the mutant SOD1 mouse model of ALS
Source: EMBO Mol Med. 2018 Aug 20;10(10):e8888. doi: 10.15252/emmm.201808888 (PMC6180298; doi:10.15252/emmm.201808888)
Supplement: Supplementary file 4 — Source Data for Expanded View [file EMMM-10-e8888-s012.zip]

Archive with 5 entries (5 files):
- EMM_8888_EV_SD/Figure_EV1_SD.pdf
- EMM_8888_EV_SD/Figure_EV2_SD.pdf
- EMM_8888_EV_SD/Figure_EV3_SD.pdf
- EMM_8888_EV_SD/Figure_EV4_SD.pdf
- EMM_8888_EV_SD/Figure_EV5_SD.pdf
